# Supplementary material for: Vasculogenic mimicry is associated with trastuzumab resistance of HER2-positive breast cancer
Source: Breast Cancer Res. 2019 Aug 6;21:88. doi: 10.1186/s13058-019-1167-3 (PMC6683360; doi:10.1186/s13058-019-1167-3)
Supplement: Supplementary file 3 — MFI and Pos values for 242 cell surface markers. (XLSX 53 kb) [file 13058_2019_1167_MOESM1_ESM.xlsx]

## Sheet: BT474
Antigen	Log2 MFI difference	Positivity difference	MFI Tzm (-)	MFI Tzm (+)	Positive (%) Tzm (-)	Positive (%) Tzm (+)
CD1a	0.447459	1.45	297.585	405.798	0.27	1.72
CD1b	0.438689	1.748	297.585	403.338	0.222	1.97
CD1d	0.432111	1.725	309.882	418.095	0.195	1.92
CD2	0.472068	1.676	304.963	423.013	0.214	1.89
CD3	0.518236	2.149	290.207	415.635	0.091	2.24
CD4	0.543622	1.742	290.207	423.013	0.068	1.81
CD4v4	0.420706	1.094	312.341	418.095	0.316	1.41
CD5	0.515765	1.824	297.585	425.473	0.116	1.94
CD6	0.495957	1.539	287.747	405.798	0.161	1.7
CD7	0.512206	1.775	300.044	427.932	0.225	2
CD8a	0.352106	0.737	302.504	386.123	0.146	0.883
CD8b	0.457207	1.2	290.207	398.42	0.08	1.28
CD9	0.564264	-0.1	28774.7	42547.3	99.9	99.8
CD10	0.0688619	-6.7	553.361	580.414	23.9	17.2
CD11a	0.415037	0.736	295.126	393.501	0.135	0.871
CD11b	0.488887	1.42	292.666	410.716	0.07	1.49
CD11c	0.444302	1.142	300.044	408.257	0.138	1.28
CD13	0.455195	1.421	304.963	418.095	0.199	1.62
CD14	0.452967	1.386	300.044	410.716	0.224	1.61
CD15	0.0147737	-2.3	9318.59	9414.51	93.1	90.8
CD15s	0.576349	-0.02	175.925	262.316	0.051	0.031
CD16	0.598138	0.026	171.212	259.175	0.012	0.038
CD18	0.606855	0.056	171.212	260.745	0.006	0.062
CD19	0.576349	0.037	175.925	262.316	0	0.037
CD20	0.497958	0.023	205.769	290.59	0.022	0.045
CD21	0.383329	-0.013	216.764	282.736	0.022	0.009
CD22	0.602665	0.047	169.642	257.604	0.017	0.064
CD23	0.602665	0.049	169.642	257.604	0.006	0.055
CD24	0.373598	-0.2	56861.3	73668.4	99.5	99.3
CD25	0.664397	0.039	166.5	263.887	0.011	0.05
CD26	0.504473	0.023	202.627	287.448	0.034	0.057
CD27	0.589368	0.009	171.212	257.604	0.017	0.026
CD28	0.584963	0.016	172.783	259.175	0.035	0.051
CD29	0.324962	0.508	298.443	373.84	0.139	0.647
CD30	0.536501	-0.003	174.354	252.892	0.022	0.019
CD31	0.642237	0.02	168.071	262.316	0.006	0.026
CD32	0.620152	0.03	169.642	260.745	0.022	0.052
CD33	0.549557	0.027	172.783	252.892	0.011	0.038
CD34	0.500205	0.009	174.354	246.609	0.06	0.069
CD35	0.602665	0.048	169.642	257.604	0.016	0.064
CD36	0.62293	-0.067	193.605	298.151	0.243	0.176
CD37	0.683526	0.014	170.372	273.628	0	0.014
CD38	0.7176	0.065	174.244	286.535	0	0.065
CD39	1.26816	15.06	211.674	509.826	4.14	19.2
CD40	0.678072	0.027	174.244	278.791	0	0.027
CD41a	0.726077	0.082	171.663	283.954	0.023	0.105
CD41b	0.662965	0.021	170.372	269.756	0	0.021
CD42a	0.778532	0.021	167.791	287.826	0	0.021
CD42b	0.768184	0.049	165.209	281.372	0	0.049
CD43	0.719023	0.84	229.744	378.175	0.033	0.873
CD44	1.24431	31.2	542.093	1284.24	14.6	45.8
CD45	0.679085	0.518	229.744	367.849	0.017	0.535
CD45RA	0.743546	0.673	225.872	378.175	0.05	0.723
CD45RB	0.655736	0.346	231.035	363.977	0	0.346
CD45RO	0.769943	0.641	223.291	380.756	0.04	0.681
CD46	0.273348	-0.4	38979.1	47110.5	100	99.6
CD47	0.288888	-0.1	27362.8	33429.1	100	99.9
CD48	0.742019	0.442	220.709	369.14	0.033	0.475
CD49a	0.227177	0.006	174.622	204.403	0.017	0.023
CD49b	0.487017	1.1	4908.37	6879.3	95.6	96.7
CD49c	-0.125531	-0.6	21117.1	19357.3	99.9	99.3
CD49d	0.305345	-0.017	189.512	234.183	0.017	0
CD49e	0.576062	5.273	366.842	546.878	0.857	6.13
CD50	0.415037	0.013	198.988	265.317	0.011	0.024
CD51/61	0.331982	0.018	193.573	243.659	0	0.018
CD53	0.229134	-0.033	165.146	193.573	0.039	0.006
CD54	0.201634	0.197	216.585	249.073	0.668	0.865
CD55	1.33512	16.2	3036.26	7660.36	76.7	92.9
CD56	0.477434	5.75	245.012	341.122	2.13	7.88
CD57	0.277756	5.9	439.939	533.342	18.7	24.6
CD58	-0.163729	-3.9	3734.75	3334.06	98.1	94.2
CD59	0.307573	0	13672	16920.7	99.9	99.9
CD61	0.304334	-0.021	178.683	220.646	0.04	0.019
CD62E	0.270961	-0.005	163.793	197.634	0.011	0.006
CD62L	0.305413	0.012	166.5	205.756	0	0.012
CD62P	0.313158	-0.005	178.683	222	0.011	0.006
CD63	-0.400813	-12.1	4827.15	3656.23	98	85.9
CD64	0.269187	0.012	158.378	190.866	0.006	0.018
CD66 (a, c, d, e)	0.464813	-3.3	13535.2	18680.5	94.4	91.1
CD66b	0.382857	0.343	189.754	247.425	0.045	0.388
CD66f	0.402326	0.014	159.059	210.218	0.004	0.018
CD69	0.385025	0.004	158.129	206.497	0	0.004
CD70	0.421351	0.018	159.059	213.008	0	0.018
CD71	-0.636629	-5.5	10417.9	6700.93	99	93.5
CD72	0.364572	0.011	148.827	191.615	0.004	0.015
CD73	0.320463	0.222	183.243	228.821	0.069	0.291
CD74	0.330149	0	162.779	204.637	0.004	0.004
CD75	0.368151	0.158	159.989	206.497	0.443	0.601
CD77	0.305626	-0.07	165.57	204.637	0.141	0.071
CD79b	0.304479	-0.002	170.221	210.218	0.111	0.109
CD80	0.417276	0.015	149.757	199.986	0	0.015
CD81	0.632096	2.4	6301.89	9766.76	96.3	98.7
CD83	0.327165	-0.011	153.478	192.545	0.019	0.008
CD84	0.373908	0.004	157.198	203.707	0.004	0.008
CD85	0.316735	0.015	155.338	193.475	0.004	0.019
CD86	0.476753	0.528	165.344	230.094	0.018	0.546
CD87	0.515589	0.343	164.188	234.719	0.026	0.369
CD88	0.553484	0.604	160.719	235.875	0.026	0.63
CD89	0.497073	0.502	163.031	230.094	0.04	0.542
CD90	0.494109	0.405	164.188	231.25	0.019	0.424
CD91	1.31194	20.97	268.25	666	6.03	27
CDw93	0.550693	0.854	164.188	240.5	0.276	1.13
CD94	0.460361	0.39	163.031	224.312	0.019	0.409
CD95	0.327927	1.55	222	278.656	0.79	2.34
CD97	0.437877	0.323	163.031	220.844	0.092	0.415
CD98	0.359905	-0.2	9189.88	11793.8	100	99.8
CD99	1.02264	-1.1	3289.53	6683.12	98.6	97.5
CD99R	0.888265	33.53	426.656	789.719	5.57	39.1
CD100	0.495769	0.44	160.719	226.625	0.026	0.466
CD102	0.514573	0.393	161.875	231.25	0.045	0.438
CD103	0.453718	0.27	159.562	218.531	0.019	0.289
CD105	0.612575	0.513	159.562	243.969	0.133	0.646
CD106	0.443919	0.208	157.25	213.906	0.018	0.226
CD107a	-0.786254	-25.2	1824.56	1057.97	79.1	53.9
CD107b	-0.417991	-7	565.406	423.188	17.4	10.4
CD108	0.32484	0.148	181.137	226.879	0.023	0.171
CD109	0.313332	0.155	184.797	229.624	0.006	0.161
CD112	0.527677	2.429	250.665	361.36	0.101	2.53
CD114	0.30841	0.105	176.563	218.646	0.057	0.162
CD116	0.392317	0.181	175.648	230.538	0.039	0.22
CD117	0.321928	0.07	179.308	224.135	0.006	0.076
CD118	0.477702	0.886	195.775	272.621	0	0.886
CD119	0.115039	4.02	462.907	501.33	3.55	7.57
CD120a	-0.0504294	0.012	239.687	231.453	0.203	0.215
CD121a	0.0164881	0.56	318.363	322.022	0.89	1.45
CD121b	0.355659	0.036	170.159	217.731	0	0.036
CD122	0.24275	-0.032	174.733	206.753	0.072	0.04
CD123	0.328054	0.02	171.989	215.901	0.012	0.032
CD124	0.334154	0.02	171.989	216.816	0.012	0.032
CD126	0.342602	0.056	177.478	225.049	0	0.056
CD127	0.247928	0.046	175.648	208.582	0.012	0.058
CD128b (CD182)	0.310849	-0.023	167.415	207.668	0.029	0.006
CD130	-0.0220825	1.54	361.36	355.871	1.48	3.02
CD134	0.318754	0.022	166.5	207.668	0.023	0.045
CD135	0.325095	0.037	166.5	208.582	0	0.037
CD137	0.419084	0.012	157.644	210.782	0	0.012
CD137 Ligand	0.508791	-0.006	154.987	220.524	0.006	0
CD138	-0.229683	-8.4	3279.52	2796.84	69.7	61.3
CD140a	0.376671	-0.006	160.3	208.125	0.006	0
CD140b	0.425306	0.012	154.987	208.125	0.006	0.018
CD141	1.08959	26.6	704.968	1500.27	10.4	37
CD142	0.419654	4.31	414.479	554.409	0.59	4.9
CD144	1.20163	17.12	301.117	692.569	1.68	18.8
CD146	0.918333	15.52	378.167	714.71	4.38	19.9
CD147	0.00866238	-6.3	3088.22	3106.82	75.8	69.5
CD150	0.355388	0.002	158.529	202.811	0.017	0.019
CD151	-0.412855	-7.4	5459.07	4100.5	83.4	76
CD152	-0.0681044	0.026	307.316	293.146	0.017	0.043
CD153	0.253033	-0.013	170.928	203.697	0.032	0.019
CD154	0.376671	0.019	160.3	208.125	0	0.019
CD158a	0.385167	0.007	162.072	211.667	0.012	0.019
CD158b	0.400784	0	157.644	208.125	0	0
CD161	0.387023	0.013	161.186	210.782	0	0.013
CD162	0.361674	-0.011	158.529	203.697	0.011	0
CD163	0.401021	0.019	160.3	211.667	0.006	0.025
CD164	-0.339486	-0.9	17398.3	13750.3	99.3	98.4
CD165	0.436792	0.046	169.306	229.171	0.018	0.064
CD166	0.0603726	-0.7	10944.1	11411.8	99.6	98.9
CD171	0.78964	5.186	186.143	321.775	0.654	5.84
CD172b	0.532304	0.047	173.983	251.621	0.075	0.122
CD177	0.451258	-0.008	165.565	226.365	0.032	0.024
CD178	0.504869	0.035	167.435	237.59	0.006	0.041
CD180	0.478654	0.023	171.177	238.525	0.14	0.163
CD181	0.401688	-1.06	177.725	234.784	1.76	0.7
CD183	0.299088	-0.015	178.66	219.817	0.624	0.609
CD184	0.45626	1.084	193.626	265.652	0.456	1.54
CD193	0.308382	0.386	200.174	247.879	0.532	0.918
CD195	0.49114	0.207	168.371	236.654	0.035	0.242
CD196	0.429465	1.261	186.143	250.685	0.339	1.6
CD197	0.490184	-0.061	161.823	227.3	0.113	0.052
CD200	0.529253	0.029	167.452	241.663	0	0.029
CD205	0.576695	0.034	166.5	248.323	0.004	0.038
CD206	0.538976	0.026	161.743	235.003	0.008	0.034
CD209	0.56085	0.041	172.209	254.032	0.075	0.116
CD220	1	43.8	758.289	1516.58	14.1	57.9
CD221	1.13265	24.68	360.592	790.637	2.62	27.3
CD226	0.508549	-0.003	159.84	227.392	0.012	0.009
CD227	-0.465709	-6.7	7176.63	5196.71	89.2	82.5
CD229	0.530515	0.095	154.131	222.634	0.004	0.099
CD231	0.383329	-0.565	175.063	228.343	0.617	0.052
CD235a	0.519778	-0.006	157.937	226.44	0.036	0.03
CD243	0.520572	0.024	159.84	229.294	0.016	0.04
CD244	0.537266	0.086	156.034	226.44	0.004	0.09
CD255	0.507604	0.01	157.937	224.537	0.015	0.025
CD268	0.551015	0.056	163.646	239.76	0.008	0.064
CD271	0.508388	0.883	177.917	253.08	0.447	1.33
CD273	0.538866	-0.003	151.277	219.78	0.011	0.008
CD274	0.394756	0.078	187.432	246.42	0.019	0.097
CD275	-0.664893	-20.6	1306.31	823.938	49.4	28.8
CD278	0.513704	0.002	157.937	225.489	0.019	0.021
CD279	0.664816	0.149	163.509	259.222	0.007	0.156
CD282	0.655215	0.192	166.5	262.213	0.011	0.203
CD305	0.624491	0.127	167.497	258.225	0	0.127
CD309	0.644202	0.113	166.5	260.219	0.008	0.121
CD314	0.610649	0.159	166.5	254.237	0.015	0.174
CD321	0.119708	-1.1	9818.52	10668	99.8	98.7
CDw327	0.633104	0.159	166.5	258.225	0.008	0.167
CDw328	0.651272	0.198	162.512	255.234	0	0.198
CDw329	0.644905	0.128	164.506	257.228	0.004	0.132
CD335	0.607954	0.132	165.503	252.243	0.011	0.143
CD336	0.607954	0.07	165.503	252.243	0.008	0.078
CD337	0.610649	0.089	166.5	254.237	0.035	0.124
CD338	0.651305	0.112	169.491	266.201	0	0.112
CD340	0.20114	-0.4	25324	29112.6	98.7	98.3
abTCR	0.641769	0.049	165.503	258.225	0.012	0.061
b2-microglobulin	0.262057	0.498	245.263	294.117	0.972	1.47
BLTR-1	0.638664	0.03	166.5	259.222	0.004	0.034
CLIP	0.631133	0.051	163.509	253.24	0	0.051
CMRF-44	0.602036	0.058	167.497	254.237	0.004	0.062
CMRF-56	0.610958	0.031	164.506	251.246	0	0.031
EGF Receptor	1.19139	43	857.425	1958.12	12.5	55.5
fMLP Receptor	0.659509	0.031	175.473	277.168	0	0.031
gdTCR	0.722188	-0.009	156.53	258.225	0.023	0.014
Hem. Progenitor Cell	0.801171	0.172	166.5	290.129	0.004	0.176
HLA-A, B, C	0.0313369	-3.3	2270.18	2320.03	66.8	63.5
HLA-A2	0.653746	0.002	156.53	246.26	0.012	0.014
HLA-DQ	0.626439	0.002	159.521	246.26	0.008	0.01
HLA-DR	0.67364	0.006	162.512	259.222	0.023	0.029
HLA-DR, DP, DQ	0.632857	-0.006	157.527	244.266	0.011	0.005
Invariant NK T	0.60311	0.014	157.527	239.281	0	0.014
Disialoganglioside GD2	0.646363	0.012	160.518	251.246	0.012	0.024
MIC A/B	0.109192	-0.13	405.781	437.686	1.73	1.6
NKB1	0.638074	0.001	159.521	248.254	0.004	0.005
SSEA-1	0.701952	8.9	2486.53	4044.85	64.5	73.4
SSEA-4	0.653675	0.211	163.509	257.228	0.074	0.285
TRA-1-60	0.622815	-0.554	162.512	250.249	0.735	0.181
TRA-1-81	0.634867	-0.117	160.518	249.251	0.304	0.187
Vb 23	0.615082	0.009	157.527	241.275	0	0.009
Vb 8	0.584963	0.012	169.491	254.237	0.011	0.023
CD326	0.476149	3.7	15553.3	21635	94.1	97.8
CD49f	0.304159	10.3	2032.61	2509.66	54.1	64.4
CD104	0.501827	20.2	1297.39	1837.11	27.6	47.8
CD120b	1.20126	0.074	156.211	359.191	0.043	0.117
CD132	1.24565	0.066	156.211	370.416	0.032	0.098
CD201	1.26801	0.144	158.081	380.705	0.049	0.193
CD210	1.27242	0.09	155.275	375.093	0.043	0.133
CD212	1.25573	0.069	154.34	368.545	0.042	0.111
CD267	1.25716	0.074	153.404	366.674	0.042	0.116
CD294	1.28518	0.054	156.211	380.705	0.042	0.096
SSEA-3	1.20732	0.051	154.34	356.385	0.027	0.078
Cutaneous Lymph. Ant.	1.15285	0.046	159.017	353.579	0.06	0.106
Integrin b7	1.16898	0.054	158.081	355.449	0.032	0.086

## Sheet: SKBR3
Antigen	Log2 MFI difference	Positivity difference	MFI Tzm (-)	MFI Tzm (+)	Positive (%) Tzm (-)	Positive (%) Tzm (+)
CD1a	0.222392	-0.015	163.77	191.066	0.042	0.027
CD1b	0.277228	0.004	161.041	195.16	0.039	0.043
CD1d	0.261046	-0.023	165.135	197.889	0.082	0.059
CD2	0.275107	0.001	162.406	196.525	0.043	0.044
CD3	0.275107	0.024	162.406	196.525	0.039	0.063
CD4	0.256908	-0.027	161.041	192.43	0.043	0.016
CD4v4	0.237039	0.011	191.066	225.184	0.062	0.073
CD5	0.254101	0.017	184.242	219.725	0.046	0.063
CD6	0.280736	0.05	184.242	223.82	0.077	0.127
CD7	0.286713	0.017	192.43	234.738	0.019	0.036
CD8a	0.291463	0.04	182.877	223.82	0.047	0.087
CD8b	0.337035	-0.028	181.512	229.279	0.132	0.104
CD9	1.12254	-0.1	19243	41897.9	96.5	96.4
CD10	0.31958	1.964	335.729	418.979	0.516	2.48
CD11a	0.325027	0.101	253.844	317.988	0.097	0.198
CD11b	0.278631	0.016	176.746	214.401	0.093	0.109
CD11c	0.297937	-0.045	170.855	210.046	0.158	0.113
CD13	0.450364	1.63	211.839	289.454	2.93	4.56
CD14	0.0936468	-0.184	171.879	183.406	0.31	0.126
CD15	0.129661	3.1	1116.83	1221.85	44.4	47.5
CD15s	0.707447	10.64	202.362	330.438	5.56	16.2
CD16	0.279574	-0.045	162.914	197.751	0.094	0.049
CD18	0.264522	-0.026	165.475	198.775	0.147	0.121
CD19	0.294518	0.019	160.608	196.982	0.153	0.172
CD20	0.298899	-0.176	174.697	214.913	0.287	0.111
CD21	0.271405	0.082	205.435	247.957	0.06	0.142
CD22	0.45087	0.774	173.16	236.686	0.416	1.19
CD23	0.274043	-0.081	161.633	195.445	0.143	0.062
CD24	0.704802	0.1	32531.5	53023.8	99.9	100
CD25	0.236905	-0.07	166.5	196.214	0.13	0.06
CD26	0.535332	4.422	194.421	281.769	0.818	5.24
CD27	0.323801	-0.048	157.791	197.495	0.074	0.026
CD28	0.336049	-0.01	156.254	197.238	0.097	0.087
CD29	0.220126	0.661	233.1	271.523	0.325	0.986
CD30	0.284625	-0.038	158.559	193.14	0.099	0.061
CD31	0.28635	-0.036	159.84	194.933	0.073	0.037
CD32	0.612007	5.95	175.978	268.961	5.25	11.2
CD33	0.327575	0.038	156.766	196.726	0.024	0.062
CD34	0.366128	0.097	174.244	224.581	0.106	0.203
CD35	0.324064	0.165	174.244	218.128	0.039	0.204
CD36	0.264703	0.081	185.861	223.291	0.999	1.08
CD37	0.38443	0.103	169.081	220.709	0.034	0.137
CD38	0.406625	0.07	166.5	220.709	0.034	0.104
CD39	0.31853	0.71	219.419	273.628	4.9	5.61
CD40	0.410973	11.1	1605.63	2134.81	46.9	58
CD41a	0.199672	0.054	165.209	189.733	0.077	0.131
CD41b	0.39502	0	163.919	215.547	0.017	0.017
CD42a	0.457348	0.078	162.628	223.291	0.045	0.123
CD42b	0.400879	0.134	165.209	218.128	0.052	0.186
CD43	0.428533	0.031	171.663	231.035	0.051	0.082
CD44	0.575247	7.33	192.314	286.535	5.37	12.7
CD45	0.454259	0.044	163.919	224.581	0.087	0.131
CD45RA	0.59323	0.185	149.721	225.872	0.091	0.276
CD45RB	0.472068	0.154	160.047	222	0.036	0.19
CD45RO	0.39776	0.011	162.628	214.256	0.126	0.137
CD46	0.118757	-0.2	43625.6	47368.6	99.9	99.7
CD47	0.187086	0	16779.1	19102.3	99.9	99.9
CD48	0.376721	-0.072	160.047	207.802	0.112	0.04
CD49a	-1.35248	-11.8	1001.9	392.361	28.4	16.6
CD49b	0.815826	9.2	3406.73	5996.9	75.2	84.4
CD49c	0.247986	8.1	1883.62	2236.89	46.7	54.8
CD49d	0.309104	0.062	163.604	202.696	0.012	0.074
CD49e	0.0198448	0.38	522.665	529.904	4.98	5.36
CD50	0.293991	0.057	211.383	259.161	0.262	0.319
CD51/61	0.437686	0.27	228.757	309.835	0.067	0.337
CD53	0.255839	0.043	194.009	231.652	0.024	0.067
CD54	1.02489	20.8	457.513	930.952	14.5	35.3
CD55	0.605028	0	17229.1	26205.7	99.9	99.9
CD56	0.519778	0.068	240.339	344.583	0.067	0.135
CD57	0.293446	0.055	192.561	235.996	0.024	0.079
CD58	0.418678	0	9455.75	12639.5	99.8	99.8
CD59	0.3249	0	28087.8	35182.2	100	100
CD61	0.456378	0.251	249.026	341.687	0.037	0.288
CD62E	0.376969	0.073	208.487	270.743	0.025	0.098
CD62L	0.296982	0.008	202.696	249.026	0.096	0.104
CD62P	0.42158	0.076	238.891	319.97	0.03	0.106
CD63	-0.230288	-3.3	8223.65	7010.37	94.6	91.3
CD64	0.27946	0.001	189.665	230.204	0.067	0.068
CD66 (a, c, d, e)	0.710173	11.4	361.957	592.161	17.7	29.1
CD66b	0.185215	0.07	153.854	174.93	0.016	0.086
CD66f	0.211055	0.06	153.854	178.092	0.077	0.137
CD69	0.215168	0.04	150.693	174.93	0.027	0.067
CD70	0.289507	0.014	151.747	185.468	0.016	0.03
CD71	-0.878069	-10.6	11064.9	6020.34	97.9	87.3
CD72	0.177643	0.091	152.801	172.823	0.051	0.142
CD73	2.18845	34.8	271.88	1239.27	12.2	47
CD74	0.213779	0.03	151.747	175.984	0.06	0.09
CD75	0.0284004	0.9	1060.12	1081.2	39.5	40.4
CD77	-0.0239789	0.51	191.791	188.63	2.55	3.06
CD79b	0.130061	-0.017	167.554	183.361	0.203	0.186
CD80	0.168819	0.096	152.801	171.769	0.004	0.1
CD81	0.491388	0.2	14542.4	20443.7	99.6	99.8
CD83	0.213779	0.078	151.747	175.984	0.05	0.128
CD84	0.273018	0.042	151.747	183.361	0.039	0.081
CD85	0.216575	0.131	149.639	173.877	0.038	0.169
CD86	0.170986	0.122	149.652	168.482	0.031	0.153
CD87	0.0562682	0.167	174.428	181.366	0.111	0.278
CD88	0.167727	0.051	144.696	162.536	0.031	0.082
CD89	0.184032	0.063	145.687	165.509	0.077	0.14
CD90	0.222392	0.147	142.714	166.5	0.032	0.179
CD91	0.916061	1.26	227.946	430.125	0.45	1.71
CDw93	0.234956	0.388	145.687	171.455	0.085	0.473
CD94	0.173149	0.102	147.67	166.5	0.045	0.147
CD95	0.111031	0.09	173.437	187.312	0.515	0.605
CD97	0.476256	11.07	491.571	683.839	4.73	15.8
CD98	0.402759	0.2	17542	23191.1	99.8	100
CD99	0.790666	32.7	935.571	1618.42	23.4	56.1
CD99R	0.126264	0.153	162.536	177.402	0.036	0.189
CD100	0.21546	0.126	147.67	171.455	0.009	0.135
CD102	0.229482	0.153	143.705	168.482	0.097	0.25
CD103	0.172181	0.074	140.732	158.571	0.009	0.083
CD105	0.241948	7.5	1286.41	1521.29	45	52.5
CD106	0.159941	0.075	143.705	160.554	0.088	0.163
CD107a	-0.603562	-17.8	2243.78	1476.7	69.1	51.3
CD107b	-0.529921	-11.36	802.768	555.991	20.6	9.24
CD108	0.0211646	1.327	208.639	211.722	0.253	1.58
CD109	0.00946033	0.055	156.222	157.25	0.024	0.079
CD112	0.478463	0.58	182.944	254.889	0.055	0.635
CD114	0	0.074	158.278	158.278	0.054	0.128
CD116	-0.0191088	-0.065	156.222	154.167	0.11	0.045
CD117	-0.0382193	0.083	157.25	153.139	0.015	0.098
CD118	0.0637256	0.121	159.306	166.5	0.012	0.133
CD119	0.836501	19.13	302.167	539.583	2.87	22
CD120a	-0.225767	-0.354	219.944	188.083	0.671	0.317
CD121a	0.0460964	0.066	158.278	163.417	0.032	0.098
CD121b	0.0191088	0.048	154.167	156.222	0.02	0.068
CD122	-0.00965017	0.07	154.167	153.139	0.035	0.105
CD123	-0.00958605	0.045	155.194	154.167	0.012	0.057
CD124	0.0281969	0.108	156.222	159.306	0.02	0.128
CD126	-0.149941	-0.101	239.472	215.833	0.377	0.276
CD127	-0.0194962	0.063	153.139	151.083	0	0.063
CD128b (CD182)	-0.0384741	0.029	156.222	152.111	0.016	0.045
CD130	0.189357	9	564.25	643.389	17.4	26.4
CD134	-0.52624	-4.52	346.361	240.5	7.08	2.56
CD135	-0.028759	0.056	156.222	153.139	0.004	0.06
CD137	0.0430687	0.136	146.912	151.364	0.004	0.14
CD137 Ligand	0.160936	0.057	143.35	160.267	0.017	0.074
CD138	-0.0713959	-7.8	2489.49	2369.29	83.7	75.9
CD140a	0.0947782	0.174	144.241	154.035	0.025	0.199
CD140b	0.113382	0.146	141.569	153.144	0.017	0.163
CD141	0.0751343	4.6	283.139	298.275	14.2	18.8
CD142	0.592758	18.3	1040.85	1569.73	52.9	71.2
CD144	0.71703	20	882.361	1450.42	44.5	64.5
CD146	0.951264	25.6	254.647	492.377	10.5	36.1
CD147	0.529676	1.1	6599.45	9527	97.9	99
CD150	0.0585522	0.166	150.473	156.706	0.009	0.175
CD151	0.792269	13.7	1968.62	3409.24	67.4	81.1
CD152	0.359282	1.05	217.251	278.687	0.08	1.13
CD153	0.12409	0.075	148.692	162.048	0.052	0.127
CD154	0.0752881	0.079	149.583	157.596	0.025	0.104
CD158a	0.117494	0.03	146.912	159.377	0.004	0.034
CD158b	0.0413408	0.102	153.144	157.596	0.074	0.176
CD161	0.0503317	0.068	150.473	155.815	0.025	0.093
CD162	0.0252373	0.056	151.364	154.035	0.032	0.088
CD163	0.0327899	0.039	154.925	158.487	0.069	0.108
CD164	-0.601082	-2.6	24975	16465	99.9	97.3
CD165	0.301054	0.049	167.425	206.275	0.012	0.061
CD166	0.0940851	-3.6	7947.6	8483.18	98.4	94.8
CD171	1.12981	24.5	505.975	1107.23	18.7	43.2
CD172b	0.577976	0.049	191.475	285.825	0.07	0.119
CD177	0.272459	0.068	164.65	198.875	0.041	0.109
CD178	0.369757	0.068	164.65	212.75	0.028	0.096
CD180	0.415037	0.101	166.5	222	0.024	0.125
CD181	0.199469	0.308	268.25	308.025	0.098	0.406
CD183	0.287282	0.072	163.725	199.8	0.056	0.128
CD184	0.342281	0.172	169.275	214.6	0.016	0.188
CD193	0.294542	0.132	216.45	265.475	0.14	0.272
CD195	0.333294	-0.027	163.725	206.275	0.08	0.053
CD196	0.216811	0.06	171.125	198.875	0.176	0.236
CD197	0.252187	0.007	164.65	196.1	0.03	0.037
CD200	0.258734	0.223	168.506	201.605	0.099	0.322
CD205	0.289277	7.7	573.723	701.105	23.9	31.6
CD206	0.20014	0.185	168.506	193.581	0.062	0.247
CD209	0.394115	0.32	191.575	251.756	0.264	0.584
CD220	1.00646	17.89	335.006	673.021	3.21	21.1
CD221	0.413386	8.77	438.316	583.753	4.43	13.2
CD226	0.180082	0.154	173.521	196.59	0.073	0.227
CD227	-0.343738	-7.7	3860.59	3042.14	84.3	76.6
CD229	0.351472	6.421	174.524	222.669	0.939	7.36
CD231	0.231006	0.167	167.503	196.59	0.053	0.22
CD235a	0.241661	0.132	170.512	201.605	0.219	0.351
CD243	0.225881	0.26	177.533	207.623	0.199	0.459
CD244	0.223626	0.271	167.503	195.587	0.079	0.35
CD255	0.228477	0.022	169.509	198.596	0.184	0.206
CD268	0.415037	0.101	189.569	252.759	0.088	0.189
CD271	0.217591	0.115	172.518	200.602	0.143	0.258
CD273	0.277534	1.088	165.497	200.602	0.222	1.31
CD274	0.156504	5.87	385.157	429.289	6.13	12
CD275	-0.246254	-8.9	1080.24	910.735	48.4	39.5
CD278	0.233591	0.114	165.497	194.584	0.123	0.237
CD279	0.344216	0.073	161.66	205.221	0.047	0.12
CD282	0.374396	0.039	156.82	203.285	0.022	0.061
CD305	0.342888	0.094	158.756	201.349	0.004	0.098
CD309	0.397335	0.102	158.756	209.093	0.03	0.132
CD314	0.406159	0.02	157.788	209.093	0.051	0.071
CD321	0.767397	0.8	6084.99	10357.8	99	99.8
CDw327	0.379118	-1.98	177.148	230.389	7.99	6.01
CDw328	0.377158	0.038	158.756	206.189	0.022	0.06
CDw329	0.352881	0.039	160.692	205.221	0.052	0.091
CD335	0.383329	0.105	155.852	203.285	0.022	0.127
CD336	0.390182	0.023	155.852	204.253	0.035	0.058
CD337	0.33963	0.041	156.82	198.445	0.107	0.148
CD338	0.406625	0.282	166.5	220.709	0.032	0.314
CD340	1.32051	0.2	19650.9	49078.8	99.7	99.9
abTCR	0.371183	-0.046	161.66	209.093	0.127	0.081
b2-microglobulin	1.02296	20.21	181.02	367.849	1.99	22.2
BLTR-1	0.35967	0.067	160.692	206.189	0.035	0.102
CLIP	0.323697	0.038	157.788	197.477	0.062	0.1
CMRF-44	0.321928	0.041	162.628	203.285	0.026	0.067
CMRF-56	0.323697	0.055	157.788	197.477	0.026	0.081
EGF Receptor	1.29956	25.9	544.148	1339.44	38.8	64.7
fMLP Receptor	0.142512	0.092	170.221	187.894	0.147	0.239
gdTCR	0.0559564	0.002	164.64	171.151	0.119	0.121
Hem. Progenitor Cell	0.0941222	0.074	165.57	176.732	0.095	0.169
HLA-A, B, C	1.22055	35.6	312.536	728.322	15.4	51
HLA-A2	0.291463	8.44	186.964	228.821	3.56	12
HLA-DQ	0.0879477	0.109	162.779	173.011	0.099	0.208
HLA-DR	0.0926112	0.039	168.36	179.522	0.184	0.223
HLA-DR, DP, DQ	0.0801703	-0.005	162.779	172.081	0.106	0.101
Invariant NK T	0.0727563	0.029	161.849	170.221	0.073	0.102
Disialoganglioside GD2	0.102811	0.094	163.71	175.802	0.15	0.244
MIC A/B	0.0889337	0.075	160.919	171.151	0.108	0.183
NKB1	0.0731664	0.042	160.919	169.291	0.071	0.113
SSEA-1	0.435748	13.6	498.57	674.372	34.6	48.2
SSEA-4	0.0324215	-0.035	163.71	167.43	0.144	0.109
TRA-1-60	0.104531	0.003	160.919	173.011	0.076	0.079
TRA-1-81	0.165059	0.052	153.478	172.081	0.063	0.115
Vb 23	0.143125	-0.028	151.617	167.43	0.118	0.09
Vb 8	0.128324	0.062	159.989	174.872	0.11	0.172
CD326	0.272897	-0.3	6870.22	8300.82	99.4	99.1
CD49f	0.579226	0.18	177.038	264.503	0.025	0.205
CD104	0.484162	0.114	171.769	240.266	0.021	0.135
CD120b	0.566103	0.036	162.285	240.266	0.004	0.04
CD132	0.538866	0.014	167.554	243.427	0.034	0.048
CD201	1.59058	27.58	360.399	1085.41	9.52	37.1
CD210	0.662004	0.051	166.5	263.449	0.022	0.073
CD212	0.562791	0.077	161.231	238.158	0	0.077
CD267	0.534777	0.057	164.392	238.158	0.004	0.061
CD294	0.559427	0.039	160.177	236.051	0.025	0.064
SSEA-3	0.563079	0.015	163.339	241.32	0.021	0.036
Cutaneous Lymph. Ant.	0.425973	3.91	242.373	325.623	9.09	13
Integrin b7	0.50696	0.024	160.177	227.62	0.012	0.036
